# Supplementary material for: Prognostic Markers in Tyrosine Kinases Specific to Basal-like 2 Subtype of Triple-Negative Breast Cancer
Source: Int J Mol Sci. 2024 Jan 24;25(3):1405. doi: 10.3390/ijms25031405 (PMC10855431; doi:10.3390/ijms25031405)
Supplement: Supplementary file 1 [file ijms-25-01405-s001.zip]

Archive with 1 entries (1 files):
- ijms-2775413-supplementary.pdf
